# Supplementary material for: Photoluminescence of Argan-Waste-Derived Carbon Nanodots Embedded in Polymer Matrices
Source: Nanomaterials (Basel). 2023 Dec 27;14(1):83. doi: 10.3390/nano14010083 (PMC10780386; doi:10.3390/nano14010083)
Supplement: Supplementary file 1 [file nanomaterials-14-00083-s001.zip]

Archive with 1 entries (1 files):
- nanomaterials-2758350-supplementary.pdf
